# Supplementary material for: Resolving Entangled JH-H-Coupling Patterns for Steroidal Structure Determinations by NMR Spectroscopy
Source: Molecules. 2021 Apr 30;26(9):2643. doi: 10.3390/molecules26092643 (PMC8124291; doi:10.3390/molecules26092643)
Supplement: Supplementary file 1 [file molecules-26-02643-s001.zip]

Archive with 1 entries (1 files):
- molecules-1193038-supplementary.pdf
